# Supplementary material for: Dynamics-function relationship in the catalytic domains of N-terminal acetyltransferases
Source: Comput Struct Biotechnol J. 2020 Mar 3;18:532–47. doi: 10.1016/j.csbj.2020.02.017 (PMC7078549; doi:10.1016/j.csbj.2020.02.017)
Supplement: Supplementary data 2 [file mmc2.xml]

<?xml version="1.0" encoding="UTF-8" standalone="no"?><data:data><datasets><author>nathalie.reuter@mbi.uib.no</author><type>0</type><dataset><value>1</value><reason>Data will be made available on request</reason><comments/></dataset></datasets></data:data>
